# Supplementary material for: Feasibility and Preliminary Efficacy of American Elderberry Juice for Improving Cognition and Inflammation in Patients with Mild Cognitive Impairment
Source: Int J Mol Sci. 2024 Apr 15;25(8):4352. doi: 10.3390/ijms25084352 (PMC11050618; doi:10.3390/ijms25084352)
Supplement: Supplementary file 1 [file ijms-25-04352-s001.zip]

Archive with 1 entries (1 files):
- ijms-2926997-supplementary.pdf
